# Supplementary material for: PHI-base in 2022: a multi-species phenotype database for Pathogen–Host Interactions
Source: Nucleic Acids Res. 2021 Nov 12;50(D1):D837–47. doi: 10.1093/nar/gkab1037 (PMC8728202; doi:10.1093/nar/gkab1037)
Supplement: gkab1037_Supplemental_File [file gkab1037_supplemental_file.xlsx]

## Sheet: Suppl Table 1 
Supplementary Table 1 : New host species and interaction data available in PHI-base Version 4.12
	TAXON ID	NEW HOST SPECIES NAME - 18 species 1	No of PHI-base interactions	Pathogen species tested 2
	119830	Solanum torvum (related: turkey berry)	2	Ralstonia solanacearum (B)
	189513	Chrysoperla carnea (related: common green lacewing)	1	Pseudomonas aeruginosa (B)
	215539	Liriodendron chinense x liriodendron tulipifera (related: hybrid tulip tree)	2	Colletotrichum gloeosporioides (F)
	217509	Carassius carassius (related: crucian carp)	2	Aeromonas hydrophila (B)3
	244447	Cynoglossus semilaevis (related: tongue sole)	2	Edwardsiella tarda (B)
	2567903	Coturnix coromandelica (related: rain quail)	1	Borreliella burgdorferi (B)
	2843217	Rhaphiolepis bibas (related: loquat)	1	Erwinia amylovora (B)
	29058	Helicoverpa armigera (related: cotton bollworm)	8	Bacillus cereus (B)
	30069	Anopheles stephensi (related: asian malaria mosquito)	1	Metarhizium robertsii (F)
	3625	Actinidia chinensis (related: golden kiwifruit)	5	Pseudomonas syringae pv. actinidiae (B)
	41568	Chrysanthemum x morifolium (related: mum)	1	Alternaria alternata (F)
	61970	Acipenser sinensis (related: chinese sturgeon)	1	Streptococcus iniae (B)
	6978	Periplaneta americana (related: american cockroach)	1	Metarhizium robertsii (F)
	7029	Acyrthosiphon pisum (related: pea aphid)	1	Metarhizium robertsii (F)
	7084	Adalia bipunctata (related: two-spotted ladybird beetle)	1	Pseudomonas aeruginosa (B)
	7159	Aedes aegypti (related: yellow fever mosquito)	1	Metarhizium robertsii (F)
	90988	Pimephales promelas (related: fathead minnow)	1	Aeromonas hydrophila (B)3
	6689	Penaeus vannamei (related: pacific white shrimp)	1	Vibrio parahaemolyticus (B)
		Footnotes
		1 5 plant species, 4 plant associated insects, 3 human/animal associated insects, 4 fish species, 1 bird species, 1 crustaceans
		2 (B) - bacteria and (F) fungi
		3 The two Aeromonas species have now been tested on 6 different hosts for 10 interactions
		4 Metarhizium robertsii has 69 interaction records - 10 hosts
		5 Pseudomonas aeruginosa 592 records - 22 hosts

## Sheet: Suppl Table 2 
Supplementary Table 2 : New pathogen species available in PHI-base Version 4.12
	TAXON ID	NEW PATHOGEN SPECIES NAMES - 11 species 1	No of PHI-base interactions
	1309	Streptococcus mutans (B)	40
	1774	Mycobacteroides chelonae (B)	4
	180957	Pectobacterium brasiliense (B)	3
	2813651	Orbilia oligospora (F)	12
	28903	Mycoplasma bovis (B)	6
	40993	Aspergillus carbonarius (F)	6
	456999	Rhizoctonia solani (F)	2
	47877	Pseudomonas amygdali (B)	5
	65058	Corynebacterium ulcerans (B)	4
	86840	Pseudomonas cannabina (B)	45
	948311	Fusarium proliferatum (F)	5
		TOTAL	132
		Footnotes
		1 (B) - bacteria and (F) fungi

## Sheet: Suppl Table 3
Supplementary Table 3 : PHI-Canto curated publications
Publicaton_ID	Title	Authors	Pathogen species	Pathogen gene(s)	Host species	Host gene(s)
PMID:15096512	A Kazal-like extracellular serine protease inhibitor from Phytophthora infestans targets the tomato pathogenesis-related protease P69B.	Tian M, Huitema E, Da Cunha L, Torto-Alalibo T, Kamoun S	Phytophotra infestans	EPI1	Solanum lycopersicum	P69B
PMID:16517760	Reactive oxygen species play a role in regulating a fungus-perennial ryegrass mutualistic interaction.	Tanaka A, Christensen MJ, Takemoto D, Park P, Scott B	Epichloe festucae	noxA, noxB	Festuca arundinacea; Festuca pratensis; Lolium perenne	none
PMID:17041146	A p67Phox-like regulator is recruited to control hyphal branching in a fungal-grass mutualistic symbiosis.	Takemoto D, Tanaka A, Scott B	Epichloe festucae	noxA, noxR, racA	Lolium perenne	none
PMID:18179606	Fusarium graminearum gene deletion mutants map1 and tri5 reveal similarities and differences in the pathogenicity requirements to cause disease on Arabidopsis and wheat floral tissue.	Cuzick A, Urban M, Hammond-Kosack K	Fusarium graminearum	TRI5; pmk1	Arabidopsis thaliana; Triticum aestivum	none
PMID:20601497	Activation of an Arabidopsis resistance protein is specified by the in planta association of its leucine-rich repeat domain with the cognate oomycete effector.	Krasileva KV, Dahlbeck D, Staskawicz BJ	Hyaloperonospora arabidopsidis	ATR1	Arabidopsis thaliana	RPP1
PMID:21467214	Analysis of two in planta expressed LysM effector homologs from the fungus Mycosphaerella graminicola reveals novel functional properties and varying contributions to virulence on wheat.	Marshall R, Kombrink A, Motteram J, Loza-Reyes E, Lucas J, Hammond-Kosack KE, Thomma BP, Rudd JJ	Zymoseptoria tritici	MYCGRDRAFT_105487; MYCGRDRAFT_111221	Solanum lycopersicum; Triticum aestivum	none; TaPr-1-4
PMID:22314539	The T788G mutation in the cyp51C gene confers voriconazole resistance in Aspergillus flavus causing aspergillosis.	Liu W, Sun Y, Chen W, Liu W, Wan Z, Bu D, Li R	Aspergillus flavus	cyp51A; cyp51B; cyp51C	NO HOST	none
PMID:28715477	The RhlR quorum-sensing receptor controls Pseudomonas aeruginosa pathogenesis and biofilm development independently of its canonical homoserine lactone autoinducer.	Mukherjee S, Moustafa D, Smith CD, Goldberg JB, Bassler BL	Pseudomonas aeruginosa	lasI; lasR; pelA; phzA1; phzA2; phzB1; phzB2; phzC1; phzD1; phzD2; phzE1; phzF1; phzG1; phzG2; rhlA; rhll; rhlR	Pseudomonas aeruginosa; Caenorhabditis elegans; Mus musculus	none
PMID:28720735	A Nonredundant Phosphopantetheinyl Transferase, PptA, Is a Novel Antifungal Target That Directs Secondary Metabolite, Siderophore, and Lysine Biosynthesis in Aspergillus fumigatus and Is Critical for Pathogenicity.	Johns A, Scharf DH, Gsaller F, Schmidt H, Heinekamp T, Straßburger M, Oliver JD, Birch M, Beckmann N, Dobb KS, Gilsenan J, Rash B, Bignell E, Brakhage AA, Bromley MJ	Aspergillus fumigatus	AFUB_068270; alb1; pptA; sidA	Galleria mellonella; Homo sapiens; Mus musculus	none; HsIL1B; HsIL6: none
PMID:29020037	A conserved fungal glycosyltransferase facilitates pathogenesis of plants by enabling hyphal growth on solid surfaces.	King R, Urban M, Lauder RP, Hawkins N, Evans M, Plummer A, Halsey K, Lovegrove A, Hammond-Kosack K, Rudd JJ	Fusarium graminearum; Zymoseptoria tritici	FgGT2; ZtGT2	Triticum aestivum	none
PMID:29434355	Wheat receptor-kinase-like protein Stb6 controls gene-for-gene resistance to fungal pathogen Zymoseptoria tritici.	Saintenac C, Lee WS, Cambon F, Rudd JJ, King RC, Marande W, Powers SJ, BergÃ¨s H, Phillips AL, Uauy C, Hammond-Kosack KE, Langin T, Kanyuka K	Zymoseptoria tritici	A0A2K9YVY7_ZYMTR	Triticum aestivum	stb6
PMID:29567712	A single fungal MAP kinase controls plant cell-to-cell invasion by the rice blast fungus.	Sakulkoo W, OsÃ©s-Ruiz M, Oliveira Garcia E, Soanes DM, Littlejohn GR, Hacker C, Correia A, Valent B, Talbot NJ	Magnaporthe oryzae	BAS2; BAS3; MGG_04943; MGG_07466; MGG_09565	Hordeum vulgare; Oryza sativa	none
PMID:30044782	Small GTPase Rab7-mediated FgAtg9 trafficking is essential for autophagy-dependent development and pathogenicity in Fusarium graminearum.	Zheng H, Miao P, Lin X, Li L, Wu C, Chen X, Abubakar YS, Norvienyeku J, Li G, Zhou J, Wang Z, Zheng W	Fusarium graminearum; Magnaporthe oryzae	FgATG8; FgATG9; FGRA07_01288; MoATG9	Triticum aestivum	none
PMID:30148881	Structure of the Cladosporium fulvum Avr4 effector in complex with (GlcNAc)6 reveals the ligand-binding mechanism and uncouples its intrinsic function from recognition by the Cf-4 resistance protein.	Hurlburt NK, Chen LH, Stergiopoulos I, Fisher AJ	Passalora fulva	AVR4	Solanum lycopersicum	Cf-4A
PMID:30220500	Suppression of Plant Immunity by Fungal Chitinase-like Effectors.	Fiorin GL, Sanchéz-Vallet A, Thomazella DPT, do Prado PFV, do Nascimento LC, Figueira AVO, Thomma BPHJ, Pereira GAG, Teixeira PJPL	Moniliophthora perniciosa; Moniliophtora roreri	MoChi; MrG66_19681; MrChi	Nicotiana tabacum	none
PMID:30459352	Phosphopantetheinyl transferase (Ppt)-mediated biosynthesis of lysine, but not siderophores or DHN melanin, is required for virulence of Zymoseptoria tritici on wheat.	Derbyshire MC, Gohari AM, Mehrabi R, Kilaru S, Steinberg G, Ali S, Bailey A, Hammond-Kosack K, Kema GHJ, Rudd JJ	Zymoseptoria tritici	MYCGRDRAFT_39611; MYCGRDRAFT_91615; MYCGRDRAFT_93828; NRPS1; PKS1; PKS7; PKS8	Triticum aestivum	none
PMID:30603875	FgPEX4 is involved in development, pathogenicity, and cell wall integrity in Fusarium graminearum.	Zhang L, Wang L, Liang Y, Yu J	Fusaruim graminearum	MGV1; PEX4; TRI5	Oryza sativa; Triticum aestivum; Zea mays	none
PMID:30610168	Binding of the Magnaporthe oryzae Chitinase MoChia1 by a Rice Tetratricopeptide Repeat Protein Allows Free Chitin to Trigger Immune Responses.	Yang C, Yu Y, Huang J, Meng F, Pang J, Zhao Q, Islam MA, Xu N, Tian Y, Liu J	Magnaporthe oryzae	MGG_08054	Oryza sativa	EIL1A; MPK3; MPK6; OSNPB_050465800; OSNPB_090438000; PR10a; TPR1
PMID:30651637	A kiwellin disarms the metabolic activity of a secreted fungal virulence factor.	Han X, Altegoer F, Steinchen W, Binnebesel L, Schuhmacher J, Glatter T, Giammarinaro PI, Djamei A, Rensing SA, Reissmann S, Kahmann R, Bange G	Ustilago maydis	CMU1	Zea mays	KWL1
PMID:31076860	A LysM effector protein from the basidiomycete Rhizoctonia solani contributes to virulence through suppression of chitin-triggered immunity.	Dölfors F, Holmquist L, Dixelius C, Tzelepis G	Rhizoctonia solani	RSOLAG22IIIB_04067	Beta vulgaris; Nicotiana benthamiana	none
PMID:31246152	The Synchytrium endobioticum AvrSen1 Triggers a Hypersensitive Response in Sen1 Potatoes While Natural Variants Evade Detection.	van de Vossenberg BTLH, Prodhomme C, van Arkel G, van Gent-Pelzer MPE, Bergervoet M, Brankovics B, Przetakiewicz J, Visser RGF, van der Lee TAJ, Vossen JH	Synchytrium endobioticum	avrSen1	Solanum tuberosum	none
PMID:31250536	The farnesyltransferase Î²-subunit RAM1 regulates localization of RAS proteins and appressorium-mediated infection in Magnaporthe oryzae.	Aboelfotoh Hendy A, Xing J, Chen X, Chen XL	Magnaporthe oryzae; Saccharomyces cerevisiae	MoMGG_01287; MoOOW_P131scaffold00321g25; MoOOW_P131scaffold00455g13; ScRAM1	Hordeum vulgare; Oryza sativa	none
PMID:31484736	MoGT2 Is Essential for Morphogenesis and Pathogenicity of Magnaporthe oryzae.	Deng S, Sun W, Dong L, Cui G, Deng YZ	Magnaporthe oryzae	GT2	Hordeum vulgare; Oryza sativa	none
PMID:31501141	Trichophyton rubrum Azole Resistance Mediated by a New ABC Transporter, TruMDR3.	Monod M, Feuermann M, Salamin K, Fratti M, Makino M, Alshahni MM, Makimura K, Yamada T	Trichophyton rubrum	MDR3	NO HOST	none
PMID:31804478	An effector protein of the wheat stripe rust fungus targets chloroplasts and suppresses chloroplast function.	Xu Q, Tang C, Wang X, Sun S, Zhao J, Kang Z, Wang X	Puccinia striiformis	PSTG_01425; PSTG_12806	Nicotiana benthamiana; Triticum aestivum	none; TaPetC
PMID:32883427	Functional evaluation of a homologue of plant rapid alkalinisation factor (RALF) peptides in Fusarium graminearum.	Wood AKM, Walker C, Lee WS, Urban M, Hammond-Kosack KE	Fusarium graminearum	FG08943.1; FGRAMPH1_01T16205	Arabidopsis thaliana; Nicotiana benthamiana; Nicotiana tabacum; Triticum aestivum	none; none; none; TaA0A3B5Y122_WHEAT; TaA0A3B5YY12_WHEAT; TaA0A3B5ZUX1_WHEAT; TaA0A3B6HVQ9_WHEAT; TaA0A3B6ITE6_WHEAT; TaA0A3B6JHD1_WHEAT
